# Supplementary material for: Combining Topic Modeling, Sentiment Analysis, and Corpus Linguistics to Analyze Unstructured Web-Based Patient Experience Data: Case Study of Modafinil Experiences
Source: J Med Internet Res. 2024 Dec 11;26:e54321. doi: 10.2196/54321 (PMC11669883; doi:10.2196/54321)
Supplement: Multimedia Appendix 7 [file jmir_v26i1e54321_app7.xlsx]

## Sheet: Sheet2
	Title	Extract from Author’s conclusion	Ref	Year	No Guidelines Used In
1	Modafinil for people with schizophrenia or related disorders	Due to methodological issues, low sample size, and short duration of the clinical trials as well as high risk of bias for outcome reporting, most of the evidence available for this review is of very low or low quality. For results where quality is low or very low, we are uncertain or very uncertain if the effect estimates are true effects, limiting our conclusions. Specifically, we found that mod…	Ortiz-Orendain et al 2019	2019	0
2	Amphetamines for Attention Deficit Hyperactivity Disorder (ADHD) in adults.	The short study length and the restrictive inclusion criteria limit the external validity of these findings….possibility that the results of the included studies were biased was high...	(Castells et al. 2018)	2018	0
3	Pharmacological interventions for apathy in Alzheimer's disease	There was insufficient evidence from one very small study of modafinil to determine the effect of modafinil on apathy assessed with the FrSBe‐apathy subscale: MD 0.27, 95% CI ‐3.51 to 4.05, n = 22, 1 study, low quality of evidence.	Ruthirakuhan 2018	2018	0
4	Treatment of fatigue in amyotrophic lateral sclerosis/motor neuron disease	We found very low‐quality evidence suggesting possible improvements in fatigue for modafinil treatment versus placebo (MD ‐11.00, 95% CI ‐23.08 to 1.08). We cannot be certain about the effects of any of the interventions studied because of imprecision (small numbers of participants, wide CI), and possible study limitations. It is impossible to draw firm conclusions about the effectiveness of inte…	Gibbons 2018	2018
5	Psychostimulant drugs for cocaine dependence.	Mixed results/deserves further investigation	(Castells et al. 2016)	2016
6	Interventions for the management of fatigue in adults with a primary brain tumour.	There was insufficient evidence to draw reliable and generalisable conclusions regarding potential effectiveness or harm of any pharmacological or non‐pharmacological treatments for fatigue in people with PBT. More research is needed on how best to treat people with brain tumours with high fatigue.	Day 2016	2016
7	Pharmacotherapy for chronic cognitive impairment in traumatic brain injury.	There is insufficient evidence to determine whether pharmacological treatment is effective in chronic cognitive impairment in TBI. Whilst there is a positive finding for rivastigmine on one primary measure, all other primary measures were not better than placebo. The positive findings for (−)‐OSU6162 are interpreted cautiously as the study was small (n = 6). For modafinil and atomoxetine no posit…	(Dougall et al. 2015)	2015
8	Interventions for fatigue in Parkinson's disease.	On current evidence no clear recommendation / need to develop self reported fatigue questionnaires	(Elbers et al. 2015)	2015	1	S3 Guideline:Fatigue (Germany?)
9	Pharmacological treatments for fatigue associated with palliative care.	Based on limited evidence, we cannot recommend a specific drug for the treatment of fatigue in palliative care patients. Fatigue research in palliative care seems to focus on modafinil and methylphenidate, which may be beneficial for the treatment of fatigue associated with palliative care although further research about their efficacy is needed. Dexamethasone, methylprednisolone, acetylsalicylic…	(Mücke et al. 2015)	2015
10	Treatment for postpolio syndrome.	Due to insufficient good-quality data and lack of randomised studies, it was impossible to draw definite conclusions about the effectiveness of interventions for PPS.	(Koopman et al. 2015)	2015
11	Interventions for preventing and ameliorating cognitive deficits in adults treated with cranial irradiation.	The remaining studies did not have a sufficient number of participants to provide reliable results. The drugs used had few side effects (adverse events), although these were not reported well. Recruitment and retention of trial participants for these medical drug studies is difficult.	(Day et al. 2014)	2014
12	Pharmacological interventions for sleepiness and sleep disturbances caused by shift work.	Both modafinil and armodafinil increase alertness and reduce sleepiness to some extent in employees who suffer from shift work sleep disorder but they are associated with adverse events. Caffeine plus naps reduces sleepiness during the night shift, but the quality of evidence is low. Based on one low quality trial, hypnotics did not improve sleep length and quality after a night shift. We need mo…	(Liira et al. 2014)	2014	2
13	Efficacy of psychostimulant drugs for amphetamine abuse or dependence.	Inconclusive - numbers of included studies and participants are limited and information on relevant outcomes, such as efficacy according to the severity of dependence or craving, is still missing.	(Pérez-Mañá et al. 2013)	2013	2
	Treatment for postpolio syndrome.	Insufficient data/lack of trials/impossible to draw conclusions...	(Koopman et al. 2011)	2011
14	Caffeine for the prevention of injuries and errors in shift workers.	We need more and better quality trials on the beneficial and adverse effects and costs of all pharmacological agents that induce sleep or promote alertness in shift workers..	(Ker et al. 2010)	2010	2	NICE CKS:Sleep disorders - shift work and jet lag 2019 and 2013
15	Psychostimulants for depression.	There is some evidence that in the short-term, PS reduce symptoms of depression. Whilst this reduction is statistically significant, the clinical significance is less clear. Larger high quality trials with longer follow-up and evaluation of tolerance and dependence are needed to test the robustness of these findings and, furthermore, to explore which PS may be more beneficial and in which clinica…	(Candy et al. 2008)	2008
16	Psychostimulants for hypersomnia (excessive daytime sleepiness) in myotonic dystrophy.	There is low quality evidence from two small trials that psychostimulants do not significantly improve the maintenance of wakefulness test in myotonic dystrophy. There is low quality evidence from four studies that modafinil significantly improves the Epworth Sleepiness Scale. More randomized trials are needed to evaluate the efficacy and safety of psychostimulants.	(Annane et al. 2006)
	Table ???: Cochrane Reviews that include Modafinil as at May 2021
